# Supplementary material for: Nurse shift patterns, staffing and their association with perceived workload: Sequence analysis of multicentre data
Source: Int J Nurs Stud Adv. 2025 Sep 12;9:100420. doi: 10.1016/j.ijnsa.2025.100420 (PMC12538485; doi:10.1016/j.ijnsa.2025.100420)
Supplement: Supplementary file 1 [file mmc1.zip]

Archive with 1 entries (1 files):
- mmc1.zip
